# Supplementary material for: Geometry Scaling for Externally Balanced Cascade Deterministic Lateral Displacement Microfluidic Separation of Multi-Size Particles
Source: Micromachines (Basel). 2024 Mar 17;15(3):405. doi: 10.3390/mi15030405 (PMC10972160; doi:10.3390/mi15030405)
Supplement: Supplementary file 1 [file micromachines-15-00405-s001.zip]

Archive with 7 entries (5 files):
- Matlab code/Practical analysis/
- Matlab code/Practical analysis/CP_DLD_gamma.m
- Matlab code/Practical analysis/SimulationScript_CP_DLD_gamma.m
- Matlab code/Practical analysis/SimulationScript_CP_DLD_gamma_NoS2.m
- Matlab code/theory analysis/
- Matlab code/theory analysis/DLD_theory.m
- Matlab code/theory analysis/Heyu_simulation_theory_final.m
